# Supplementary material for: The Exocrine Chemistry of the Parasitic Wasp Sphecophaga orientalis and Its Host Vespa orientalis: A Case of Chemical Deception?
Source: Insects. 2020 Dec 23;12(1):2. doi: 10.3390/insects12010002 (PMC7822126; doi:10.3390/insects12010002)
Supplement: Supplementary file 1 [file insects-12-00002-s001.zip]

Archive with 4 entries (3 files):
- supplementary-xml/
- supplementary-xml/Table S1.pdf
- supplementary-xml/Table S2.pdf
- supplementary-xml/Table S3.pdf
